# Supplementary material for: Metagenomic Characterization of the Maerua crassifolia Soil Rhizosphere: Uncovering Microbial Networks for Nutrient Acquisition and Plant Resilience in Arid Ecosystems
Source: Genes (Basel). 2025 Feb 26;16(3):285. doi: 10.3390/genes16030285 (PMC11942469; doi:10.3390/genes16030285)
Supplement: Supplementary file 1 [file genes-16-00285-s001.zip]

Archive with 1 entries (1 files):
- genes-3467045-supplementary.pdf
